# Supplementary material for: Solution Structure of Nucleoprotein Domain 1 from the Emerging Yezo Virus
Source: Int J Mol Sci. 2026 Jun 18;27(12):5492. doi: 10.3390/ijms27125492 (PMC13300033; doi:10.3390/ijms27125492)
Supplement: Supplementary file 1 [file ijms-27-05492-s001.zip]

Archive with 1 entries (1 files):
- ijms-4374516-supplementary.pdf
